# Supplementary material for: Expression of Concern: Ezrin interacts with the tumor suppressor CHL1 and promotes neuronal differentiation of human neuroblastoma
Source: PLoS One. 2026 Mar 17;21(3):e0345070. doi: 10.1371/journal.pone.0345070 (PMC12994805; doi:10.1371/journal.pone.0345070)
Supplement: S1 File — (XLSX) [file pone.0345070.s001.xlsx]

## Sheet: sh
	HTLA						IMR
		85-90%					75-80%
	shNS	100	1			pCEFL	100	1
	shEzr	15	5			CHL1-shNS	97	1
						CHL1-shEzr	25	3
		FIG 2F					FIG 3D

## Sheet: proliferation
	HTLA
		shNS	shEzr		SD	SD
	0	50000	50000		0	0
	24	45000	70000		8000	9600
	48	55000	120000		10000	10000													FIG 4C
	72	85000	155000		9700	12000
	96	120000	200000		15000	10000
	IMR32
		pCEFL	CHL1+shNS	CHL1+shEzr		SD	SD	SD
						0	0	0
	0	50000	50000	50000		35000	40000	30000
	24	100000	45000	57000		40000	30000	30000											FIG 4F
	48	276000	70000	150000		27000	30000	40000
	72	430000	90000	270000		38000	40000	35000
	96	650000	110000	370000

## Sheet: migration
		HTLA
				SD
		shNS	420	30								FIG 5A
		shEzr	997	60
		IMR
				SD
		pCEFL	520	10
		CHL1-shNS	87	15
		CHL1-shEzr	340	32
												FIG 5B

## Sheet: agar
	20.000 cell in p60 (48h da trasfez) conta a 10gg
				SD
	HTLA	shNS	35	3
		shEzr	126	7
												FIG 5C
				SD
	IMR	pCEFL	530	25
		CHL1-shNS	90	7
		CHL1-shEzr	296	10
												FIG 5D

## Sheet: blot
	HTLA
		map2	SD			p53	SD			p38	SD			erk	SD
	shNS	1	0.02			1	0.03			1	0.1			1	0.13
	shEzr	0.042	0.02			0.12	0.01			3.5	0.2			5.4	0.17
																			FIG 3B
	IMR
		map 2	SD			p53	SD			p38	SD			erk	SD
	pCEFL	1	0.1			1	0.04			1	0.03			1	0.04
	CHL1-shNS	10	0.2			2.14	0.06			0.5	0.02			0.2	0.02
	CHL1-shEzr	2	0.3			0.3	0.07			1.43	0.07			0.94	0.03
																			FIG 3E

## Sheet: neurites
	HTLA									IMR
			SD									SD
	shNS	34	2							pCEFL	10	2.5
	shEzr	2.5	1							CHL1-shNS	60	1.5
										CHL1-shEzr	25	2
		FIG 4B										FIG 4E
